# Supplementary material for: Novel role of the synaptic scaffold protein Dlgap4 in ventricular surface integrity and neuronal migration during cortical development
Source: Nat Commun. 2022 May 18;13:2746. doi: 10.1038/s41467-022-30443-z (PMC9117333; doi:10.1038/s41467-022-30443-z)
Supplement: Supplementary file 4 — Source Data [file 41467_2022_30443_MOESM4_ESM.xlsx]

## Sheet: Figure3b
Figure3b
	ShmiRNACtl															ShmiRNADlgap4
Bin1	0.401709	0.366864	0.386792	0.306667	0.39011	0.339768	0.432432	0.289189	0.344037	0.387417	0.376603	0.393004	0.448171	0.307902	0.380623	0.389558	0.330724	0.301923	0.348449	0.347518	0.433333	0.395349	0.253617	0.29	0.327122	0.345538	0.317972	0.229839	0.30038	0.373702
Bin2	0.273504	0.313609	0.429245	0.366667	0.384615	0.335907	0.315315	0.356757	0.376147	0.299669	0.301282	0.337449	0.341463	0.256131	0.262976	0.301205	0.30137	0.280769	0.303103	0.326241	0.366667	0.331395	0.289362	0.325	0.26087	0.31579	0.290323	0.233871	0.254753	0.207613
Bin3	0.145299	0.218935	0.160377	0.206667	0.131868	0.216216	0.159159	0.224324	0.165138	0.211921	0.190705	0.191358	0.158537	0.277929	0.252595	0.196787	0.240704	0.2	0.24105	0.251773	0.155556	0.215116	0.224681	0.255	0.246377	0.240275	0.253456	0.197581	0.203422	0.221453
Bin4	0.0769231	0.0769231	0.0188679	0.0666667	0.0714286	0.0888031	0.0570571	0.105405	0.100917	0.0711921	0.0833333	0.0617284	0.0487805	0.106267	0.0726644	0.0843374	0.107632	0.125	0.0883055	0.0248227	0.0259259	0.0503876	0.13617	0.1	0.0869565	0.0640732	0.0829493	0.129032	0.123574	0.121107
Bin5	0.0683761	0.0177515	0.00471698	0.0333333	0.0164835	0.019305	0.036036	0.0243243	0.0137615	0.0281457	0.0464744	0.0123457	0.00304878	0.0517711	0.0311419	0.0200803	0.0176125	0.0538462	0.0119332	0.0070922	0.0185185	0.00193798	0.0731915	0.03	0.0496894	0.0343249	0.0437788	0.112903	0.0627376	0.0519031
Bin6	0.025641	0.00591716	0	0.0133333	0	0	0	0	0	0.00165563	0.00160256	0.00411523	0	0	0.00692042	0.00401606	0.00195695	0.0365385	0.0071599	0.0212766	0	0.00581395	0.0204255	0	0.0289855	0	0.00921659	0.0685484	0.0513308	0.0242214
Bin7	0.00854701	0	0	0.00666667	0.00549451	0	0	0	0	0	0	0	0	0	0	0.00401606	0	0	0	0.0070922	0	0	0.00255319	0	0	0	0.00230415	0.0201613	0.00380228	0
Bin8	0	0	0	0	0	0	0	0	0	0	0	0	0	0	0	0	0	0.00192308	0	0.0070922	0	0	0	0	0	0	0	0.00806452	0	0
Bin9	0	0	0	0	0	0	0	0	0	0	0	0	0	0	0	0	0	0	0	0.0070922	0	0	0	0	0	0	0	0	0	0
Bin10	0	0	0	0	0	0	0	0	0	0	0	0	0	0	0	0	0	0	0	0	0	0	0	0	0	0	0	0	0	0
	n=1	n=2	n=3	n=4	n=5	n=6	n=7	n=8	n=9	n=10	n=11	n=12	n=13	n=14	n=15	n=1	n=2	n=3	n=4	n=5	n=6	n=7	n=8	n=9	n=10	n=11	n=12	n=13	n=14	n=15

## Sheet: Figure3c
Figure3c
	ShmiRNACtl	ShmiRNADlgap4
n=1	124.5	151
n=2	223	127.75
n=3	129.5	130
n=4	166.5	104.75
n=5	185	141
n=6	109	135
n=7	151	129
n=8	156	195.833
n=9	121.5	200
n=10	164	241.5
n=11	183.5	218.5
n=12	145.5	217
n=13	108.5	141.5
n=14	129	144.5
n=15	208	137.5

## Sheet: Figure3f
Figure3f
	ShmiRNACtl	ShmiRNADlgap4
microns
0	0.0686949	0.0480633
0.3784	0.0774262	0.0489807
0.7568	0.0822454	0.0440987
1.1353	0.0782276	0.0472988
1.5137	0.0771345	0.0527748
1.8921	0.0784079	0.0570517
2.2705	0.0854396	0.0494482
2.6489	0.0948485	0.0503772
3.0273	0.0987437	0.0628114
3.4058	0.105842	0.0661922
3.7842	0.13223	0.0712371
4.1626	0.145335	0.0804041
4.541	0.147957	0.093307
4.9194	0.176202	0.112728
5.2979	0.227618	0.146588
5.6763	0.264269	0.134633
6.0547	0.280289	0.148027
6.4331	0.31491	0.160029
6.8115	0.380979	0.175137
7.1899	0.555321	0.198656
7.5684	0.817206	0.24239
7.9468	1.11835	0.264269
8.3252	1.34234	0.338001
8.7036	1.63547	0.453118
9.082	1.86981	0.56373
9.4604	1.77398	0.801386
9.8389	1.82369	1.01158
10.2173	1.81208	0.915811
10.5957	1.80057	0.786885
10.9741	1.71339	0.667492
11.3525	1.71037	0.5889
11.731	1.69078	0.610372
12.1094	1.56818	0.572754
12.4878	1.50543	0.589514
12.8662	1.35842	0.685851
13.2446	1.20776	0.753995
13.623	1.01708	0.768514
14.0015	0.965752	0.74432
14.3799	0.97097	0.835146
14.7583	0.872556	0.854172
15.1367	0.762136	0.822737
15.5151	0.701152	0.802548
15.8936	0.66871	0.829008
16.272	0.688594	0.846472
16.6504	0.62947	0.745202
17.0288	0.610231	0.776763
17.4072	0.674287	0.889532
17.7856	0.628548	0.873626
18.1641	0.578613	0.795339
18.5425	0.56954	0.764996
18.9209	0.587237	0.819184
19.2993	0.585186	0.76001
19.6777	0.591919	0.749234
20.0562	0.594686	0.803015

## Sheet: Figure3h
Figure3h

## Sheet: Figure3i
Figure3i

## Sheet: Figure3j
Figure3j
	β-catenin	β-catenin
n=1	1.22213	0.499037
n=2	0.864985	0.558101
n=3	0.912887

## Sheet: Figure4b
Figure4b
	ShmiRNACtl	ShmiRNADlgap4
n=1	145.78	77.2458
n=2	121.995	67.0993
n=3	92.8389	81.4339
n=4	84.399	84.702
n=5	126.599	86.5691
n=6	89.7698	74.8763
n=7	84.399	99.8361

## Sheet: Figure4c
Figure4c
	ShmiRNACtl										ShmiRNADlgap4
Bin1	0.457895	0.534591	0.46281	0.6	0.587879	0.516129	0.40625	0.619835	0.592357	0.379808	0.722772	0.761905	0.551515	0.481482	0.5	0.608696	0.538462	0.50641
Bin2	0.410526	0.352201	0.421488	0.4	0.369697	0.311828	0.427083	0.338843	0.388535	0.365385	0.257426	0.22619	0.327273	0.407407	0.353448	0.326087	0.242604	0.371795
Bin3	0.126316	0.081761	0.115702	0	0.0424242	0.16129	0.166667	0.0413223	0.0191083	0.168269	0.019802	0.0119048	0.109091	0.0925926	0.12069	0.0652174	0.177515	0.0961538
Bin4	0.00526316	0.0188679	0	0	0	0	0	0	0	0.0865385	0	0	0.00606061	0.0185185	0.0172414	0	0.0414201	0.025641
Bin5	0	0.0125786	0	0	0	0.0107527	0	0	0	0	0	0	0.00606061	0	0.00862069	0	0	0
Bin6	0	0	0	0	0	0	0	0	0	0	0	0	0	0	0	0	0	0
Bin7	0	0	0	0	0	0	0	0	0	0	0	0	0	0	0	0	0	0
Bin8	0	0	0	0	0	0	0	0	0	0	0	0	0	0	0	0	0	0
Bin9	0	0	0	0	0	0	0	0	0	0	0	0	0	0	0	0	0	0
Bin10	0	0	0	0	0	0	0	0	0	0	0	0	0	0	0	0	0	0
	n=1	n=2	n=3	n=4	n=5	n=6	n=7	n=8	n=9	n=10	n=1	n=2	n=3	n=4	n=5	n=6	n=7	n=8

## Sheet: Figure4e
Figure4e
	ShmiRNACtl	ShmiRNADlgap4
n=1	98.3266	202.138
n=2	67.3169	323.326
n=3	126.312	129.573
n=4	132.874	124.285
n=5	130.134	135.017
n=6	45.0365	171.482

## Sheet: Figure4f
Figure4f
	ShmiRNACtl	ShmiRNADlgap4
n=1	3.89189	0.706294
n=2	3.72549	0.753425
n=3	1.18657	0.687898
n=4	1.57143	0.707317
n=5	1.27907	0.607143
n=6	1.23158	0.807018
n=7	2.34043

[truncated: 65 more sheets: Figure4h, Figure4i, Figure4j, Figure5b, Figure5d, Figure5e, Figure5g, Figure5h, Figure5i, Figure6c, Figure6d, Figure6f, Figure6h, Figure7b, Figure7c, Figure7d, Figure7e, Figure7f, Figure7g, Figure7h …]
